# Supplementary material for: Analysis of the Sensitivity and Specificity of Histopathological Findings for Diagnosing Lupus Nephritis
Source: Diagnostics (Basel). 2024 Nov 27;14(23):2681. doi: 10.3390/diagnostics14232681 (PMC11640231; doi:10.3390/diagnostics14232681)
Supplement: Supplementary file 1 [file diagnostics-14-02681-s001.zip]

Archive with 1 entries (1 files):
- diagnostics-3309204-supplementary.pdf
